# Supplementary material for: Complications and owner satisfaction associated with limb amputation in cats: 59 cases (2007–2017)
Source: BMC Vet Res. 2022 Apr 22;18:147. doi: 10.1186/s12917-022-03246-z (PMC9034555; doi:10.1186/s12917-022-03246-z)
Supplement: Supplementary file 2 — Additional file 2. [file 12917_2022_3246_MOESM2_ESM.xlsx]

## Sheet: Sheet1
Hospital	Case Number	Breed	Age (yrs)	Sex / Repro	Weight (kgs)	Injury Type	Injury Subtype	Diagnosis/Reason for Amp	Limb Operated (LPL= left pelvi limb, LTL= left thoracic limb)	Forelimb or Hind limb amputation	Type of Procedure Performed	Alive currently?	duration of life postop (yrs)	Age/Cause of Death, if known	Surgical options explained to owner	Veterinarian prepared owner	Surgical site healed	Presence of Post-operative complications y/n	Minor and Major Postoperative complications observed by owner	Pain as a post-operative complication	Pain medications control pain	Owner comfort with giving pain meds	Limb Operated (LPL= left pelvic limb, LTL= left thoracic limb)	Forelimb or Hind limb amputation	Time to return to normal QOL	Owner satisfaction with overall surgery	change in general attitude receiving human interaction	Owner's pet recovery expectation	Would you elect to pursue this procedure again	Recommend to others
AVS	82869	DSH	1	FS	3.1	Infection	Infection	infection: Wound over tibia and osteomyelitis	RPL	Hind limb amputation	coxofemoral disarticulation	Yes	3.57	still alive at 5 yo	yes	yes	excellent	no	none	no	excellent	excellent	RPL	Hind limb amputation	3. >2 weeks to <1 month	good	no change	as expected	yes	yes		0.152542
AVS	77386	Russian Blue	3	MN	4.4	Infection	Infection	infection: Chronic recurrent tibiotarsal joint infection	RPL	Hind limb amputation	coxofemoral disarticulation	yes	2.46	still alive at 5 yo	yes	yes	excellent	yes	minor balance difficulty	no	excellent	excellent	RPL	Hind limb amputation	4. >1 month to <3months	excellent	no change	as expected	yes	yes
LIVS	159985	DSH	14	MN	8.72727	Mass	Mass	mass: Osteosarcoma	RTL	forelimb amputation	forequarter amputation	No	1	15 yo / Euthanized due to cancer spread	yes	yes	excellent	yes	minor incisional pain and balance difficulty	yes	excellent	excellent	RFL	forelimb amputation	3. >2 weeks to <1 month	excellent	no change	better than expected	depends	depends
PUVTH	762376	DSH	13.08	MN	5.7	Mass	Mass	mass: Osteosarcoma biopsy on right distal forelimb	RTL	forelimb amputation	forequarter amputation	No	0.5	14 yo/ Euthanized, osteosarcoma spread, impacted bowel	yes	yes	excellent	yes	minor balance difficulty	no	excellent	excellent	RTL	forelimb amputation	5. >3 months to never	excellent	no change	worse than expected	no	depends
PUVTH	735127	DSH	16.41	MN	4.1	Mass	Mass	mass: Plasma cell tumor: Pathological fracture of right humerus. Lymphoma diagnosed. Plasma cell tumor IHC	RTL	forelimb amputation	forequarter amputation	No	0.0769231	16 yo/ Malignant lymphoma - ask, passed away 4 weeks after-	no	no	excellent	yes	major decrease in appetite and severe balance difficulty	no	good	good	RTL	forelimb amputation	5. >3 months to never	good	no change	worse than expected	no	depends
AVS	48480	Maine Coon	13	FS	8.6	Mass	Mass	mass: Osteosarcoma of distal femur	LPL	Hind limb amputation	coxofemoral disarticulation	No	1	14 yo/ euthanasia due to metastasis to lungs-	yes	yes	excellent	yes	minor incisional pain	yes	excellent	excellent	LPL	Hind limb amputation	1. <1 week	excellent	no change	better than expected	yes	depends
AVS	55280	DSH	13	FS	3.2	Mass	Mass	mass: Chondrosarcoma of distal femur	RPL	Hind limb amputation	coxofemoral disarticulation	No	1	14 yo/ metastasis, euthanized-	yes	yes	excellent	no	none	no	excellent	excellent	RPL	Hind limb amputation	3. >2 weeks to <1 month	excellent	no change	better than expected	yes	yes
AVS	55760	DSH	12	FS	5.5	Mass	Mass	mass: Poorly differentiated sarcoma on left sacapula	LTL	forelimb amputation	forequarter amputation	no	6	18 yo/ euthanized due to kidney failure	yes	yes	excellent	yes	minor incisional pain	yes	good	excellent	LTL	forelimb amputation	1. <1 week	excellent	no change	better than expected	yes	yes
PUVTH	745464	DLH	9.75	FS	3.68	Mass	Mass	mass: Osteosarcoma extraskeletal on right pelvic limb	RPL	Hind limb amputation	coxofemoral disarticulation	No	1	11 yo/ Unknown, Passed away in 1 year on own, suspect mets-	yes	yes	excellent	yes	minor incisional pain	yes	excellent	excellent	RPL	Hind limb amputation	2. >1 week to <2 weeks	excellent	no change	as expected	yes	yes
AVS	91976	DLH	9	MN	4.2	Mass	Mass	mass: Osteosarcoma of distal femur	LTL	forelimb amputation	forequarter amputation	No	3	12 yo/ congenital heart failure, euthanized	yes	yes	excellent	yes	minor incisional pain	yes	good	good	LTL	forelimb amputation	2. >1 week to <2 weeks	excellent	improve	better than expected	yes	yes
PUVTH	723648	DSH	12.33	MN	4.49	Mass	Mass	mass: Plasma cell neoplasia on left pelvic limb	LPL	Hind limb amputation	coxofemoral disarticulation	No	0.25	12 yo/ Large B-cell lymphoma, anemia, thrombocytopenia, lymphopenia; radiograph pleural effusion; did not respond to chemo, euth-	yes	yes	good	yes	minor balance difficulty	no	good	good	LPL	Hind limb amputation	5. >3 months to never	good	no change	as expected	yes	yes
LIVS	112710	DSH	13.83	MN	3.40909	Mass	Mass	mass: Hemangiosarcoma	RPL	Hind limb amputation	coxofemoral disarticulation	No	0.42	14.25 yo / euthanized due to metastasis-	yes	yes	excellent	no	none	no	excellent	excellent	RPL	Hind limb amputation	1. <1 week	excellent	no change	better than expected	depends	depends
LIVS	54932	DSH	10	MN	5.45455	Mass	Mass	mass: Hemangiosarcoma	RTL	forelimb amputation	forequarter amputation	No	1	11 yo / Euthanized due to lung metastasis-	yes	yes	excellent	no	none	no	excellent	excellent	RFL	forelimb amputation	2. >1 week to <2 weeks	excellent	no change	better than expected	depends	depends
AVS	61416	DSH	15	FS	6.4	Mass	Mass	mass: Lymphoma of the elbow	RTL	forelimb amputation	forequarter amputation	No	0.25	15 yo/ lived 3 months, then euthanized, mets-	yes	yes	excellent	yes	minor depressed behavior	no	good	excellent	RTL	forelimb amputation	4. >1 month to <3months	excellent	worse	mildly worse than expected	depends	depends
LIVS	158260	DSH	4	MN	9.54545	Mass	Mass	mass: Low grade synovial sarcoma	RTL	forelimb amputation	forequarter amputation	No	4	8 yo/ Euthanized due to decline / FIV	yes	yes	excellent	yes	minor incisional pain	yes	fair	fair	RFL	forelimb amputation	2. >1 week to <2 weeks	good	no change	better than expected	depends	depends
PUVTH	733453	DSH	4.83	MN	5.8	Mass	Mass	mass: Malignant Melanoma of metatarsus and 4th digit and popliteal lymph node confirmed by histopathology	LPL	Hind limb amputation	coxofemoral disarticulation	No	0.25	5 yo/ euthanasia; Neoplastic pleural effusion, metastatic melanoma-	yes	yes	excellent	no	none	no	excellent	excellent	LPL	Hind limb amputation	1. <1 week	excellent	improve	better than expected	no	depends
PUVTH	771615	DSH	4	FS	5.02	Mass	Mass	mass: Spindle cell sarcoma of left tarsus	LPL	Hind limb amputation	coxofemoral disarticulation	Yes	3.57	still alive at 7 yo	yes	yes	excellent	no	none	no	excellent	excellent	LPL	Hind limb amputation	1. <1 week	excellent	no change	better than expected	yes	yes
AVS	72339	Siamese	9	MN	6.3	Mass	Mass	mass: Fibrosarcoma caudal thigh	RPL	Hind limb amputation	coxofemoral disarticulation	No	1	10 yo/ mets to lung, euthanized-	yes	yes	excellent	no	none	no	excellent	excellent	RPL	Hind limb amputation	1. <1 week	excellent	no change	as expected	yes	yes
LIVS	173566	DLH	8	MN	7.27273	Mass	Mass	mass: Fibrosarcoma	RPL	Hind limb amputation	coxofemoral disarticulation	No	1.33	9.33 yo / Euthanized due to metastasis-	yes	yes	excellent	no	none	no	excellent	excellent	RPL	Hind limb amputation	1. <1 week	excellent	no change	better than expected	yes	yes
AVS	82965	DSH	13	MN	4.6	Mass	Mass	mass: Soft tissue sarcoma of antebrachium	RTL	forelimb amputation	forequarter amputation	No	0.5	13 yo/ 6 months later euthanized, spinal metastasis-	yes	yes	excellent	no	none	no	excellent	excellent	RTL	forelimb amputation	2. >1 week to <2 weeks	excellent	no change	better than expected	yes	yes
LIVS	142943	DSH	14	MN	5.18182	Mass	Mass	mass: Fibrosarcoma, high grade	LTL	forelimb amputation	forequarter amputation	No	3	17 yo / euthanaized due to CHF	yes	yes	excellent	no	none	no	excellent	excellent	LTL	forelimb amputation	2. >1 week to <2 weeks	excellent	no change	better than expected	yes	yes
AVS	62179	DSH	17	FS	4.6	Mass	Mass	mass: Myofibrosarcoma on left forelimb	LTL	forelimb amputation	forequarter amputation	No	1	18 yo/ euthanized ( 2 yr ago)	yes	yes	excellent	no	none	no	excellent	excellent	LTL	forelimb amputation	3. >2 weeks to <1 month	excellent	no change	as expected	yes	yes
LIVS	161513	DSH	13	MN	5.45455	Mass	Mass	mass: High grade lymphosarcoma	LPL	Hind limb amputation	coxofemoral disarticulation	No	2.16	15.16 yo / pleaural effusion, suspected metastasis to lungs-	yes	yes	excellent	no	none	no	excellent	excellent	LPL	Hind limb amputation	3. >2 weeks to <1 month	excellent	no change	better than expected	yes	yes
AVS	82568	DSH	9	MN	6.2	Mass	Mass	mass: Soft tissue sarcoma	LTL	forelimb amputation	forequarter amputation	yes	3.57	still alive at 13 yo	yes	yes	excellent	no	none	no	good	excellent	LTL	forelimb amputation	3. >2 weeks to <1 month	excellent	improve	better than expected	yes	yes
AVS	72355	DSH	14	FS	4	Mass	Mass	mass: Anaplastic STS - thigh	RPL	Hind limb amputation	coxofemoral disarticulation	No	2	16 yo/ euthanized due to possible heart disease	yes	yes	excellent	no	none	no	good	excellent	RPL	Hind limb amputation	3. >2 weeks to <1 month	excellent	no change	as expected	yes	yes
PUVTH	752189	Maine Coon	18.17	MN	4.03	Mass	Mass	mass: Fibrosarcoma on left pelvic limb	LPL	Hind limb amputation	coxofemoral disarticulation	No	2	20 yo/ Unknown, ADR, died at home on own	yes	yes	excellent	yes	minor balance difficulty	no	excellent	excellent	LPL	Hind limb amputation	2. >1 week to <2 weeks	excellent	no change	better than expected	yes	yes
AVS	84192	DLH	13	FS	4.3	Mass	Mass	mass: Fibrosarcoma left forelimb digits and axillary LN mets	LTL	forelimb amputation	forequarter amputation	No	2	15 yo/ euthanized (1.5 yr ago) due to metastasis-	yes	yes	excellent	yes	minor balance difficulty	no	excellent	excellent	LTL	forelimb amputation	2. >1 week to <2 weeks	excellent	no change	as expected	yes	yes
AVS	73923	DSH	13	MN	6.3	Mass	Mass	mass: Fibrosarcoma of the carpus	RTL	forelimb amputation	forequarter amputation	No	5	18 yo/ euthanize from kidney disease	yes	yes	excellent	yes	minor balance difficulty	no	excellent	excellent	RTL	forelimb amputation	3. >2 weeks to <1 month	excellent	no change	as expected	yes	yes
PUVTH	756339	DLH	14.08	FS	2.78	Mass	Mass	mass: Soft tissue sarcoma of right carpus	RTL	forelimb amputation	forequarter amputation	No	0.75	15 yo/ euthanasia, cancer spread, seizures	yes	yes	good	yes	minor incisional pain	yes	excellent	excellent	RTL	forelimb amputation	3. >2 weeks to <1 month	good	no change	mildly worse than expected	yes	yes
PUVTH	758762	DLH	10	FS	7.03	Mass	Mass	mass: Anaplastic sarcoma	LPL	Hind limb amputation	coxofemoral disarticulation	yes	5.42	still alive at 15.5 yo	yes	yes	excellent	yes	minor incisional pain	yes	excellent	excellent	LPL	Hind limb amputation	3. >2 weeks to <1 month	excellent	improve	better than expected	yes	yes
AVS	91192	DLH	4	FS	5.1	Mass	Mass	mass: Fibrosarcoma of the shoulder	RTL	forelimb amputation	forequarter amputation	No	1	5 yo/ passed away at home	yes	yes	excellent	yes	minor incisional pain	yes	good	excellent	RTL	forelimb amputation	4. >1 month to <3months	excellent	no change	mildly worse than expected	yes	yes
LIVS	157349	DMH	6.33	FS	2.34091	Mass	Mass	mass: Epitheliotropic lymphoma, large cell, high-grade, pleomorphic	LTL	forelimb amputation	forequarter amputation	No	2.33	8.66 yo / Euthanized due to metastatic lymphoma-	yes	yes	excellent	yes	minor incisional pain	yes	good	good	LTL	forelimb amputation	2. >1 week to <2 weeks	excellent	no change	as expected	yes	yes
AVS	67832	Bengal	6	MN	6.4	Mass	Mass	mass: Fibrosarcoma of the right scapula	RTL	forelimb amputation	forequarter amputation	Yes	6.07	still alive at 12 yo	yes	yes	excellent	yes	minor balance difficulty	no	good	good	RTL	forelimb amputation	3. >2 weeks to <1 month	excellent	no change	as expected	yes	yes
PUVTH	720351	Ragdoll	8.92	MN	8.6	Mass	Mass	mass: Plasmacytoma	RPL	Hind limb amputation	midfemoral amputation	No	1	10 yo/ euthanized, adr, not eating, elevated LV enzymes, globulins, bun	yes	yes	good	yes	minor incisional pain	yes	good	good	RPL	Hind limb amputation	3. >2 weeks to <1 month	good	no change	as expected	yes	yes
LIVS	162713	Siamese	13	MN	4.10455	Trauma	Mass	mass: Intermediate grade fibrosarcoma	RPL	Hind limb amputation	coxofemoral disarticulation	No	1	14 yo / euthanized due to metastasis to lungs-	yes	yes	good	yes	minor incisional pain	yes	good	good	RPL	Hind limb amputation	3. >2 weeks to <1 month	good	no change	as expected	yes	yes
AVS	74552	DSH	3	MN	3.7	Trauma	Trauma - bone	trauma: Chronic open tibiotiarsal luxation and distal fibular fracture	LPL	Hind limb amputation	coxofemoral disarticulation	No	1	4 yo/ euthanized secondary to commorbidities due to bladder infections	yes	yes	good	yes	minor balance difficulty	no	good	good	LPL	Hind limb amputation	5. >3 months to never	good	no change	as expected	no	depends
PUVTH	739525	DLH	8.83	MN	8.8	Trauma	Trauma - bone	trauma: Left proximal cranial tibial stifle luxation from trauma	LPL	Hind limb amputation	midfemoral amputation	No	8	17 yo/ Unknown, ADR, euthanasia	yes	yes	excellent	no	none	no	excellent	excellent	LPL	Hind limb amputation	1. <1 week	excellent	no change	better than expected	yes	yes
PUVTH	764825	DSH	0.833333	MN	4.62	Trauma	Trauma - bone	trauma: Hit by car, 2 diaphragmatic hernias, closed mid-diaphyseal comminuted femoral fracture.	LPL	Hind limb amputation	midfemoral amputation	Yes	4.67	still alive at 5.5 yo	yes	yes	excellent	no	none	no	excellent	excellent	LPL	Hind limb amputation	1. <1 week	excellent	improve	better than expected	yes	yes
LIVS	158957	DSH	1.5	FS	3.44545	Trauma	Trauma - bone	trauma: Fracture, vascular compromise	RTL	forelimb amputation	forequarter amputation	yes	5.1	still alive at 6.5 yo	yes	yes	excellent	no	none	no	excellent	excellent	RFL	forelimb amputation	1. <1 week	excellent	no change	as expected	yes	yes
LIVS	150287	Siamese	1	MN	4.68182	Trauma	Trauma - bone	trauma: Traumatic nonreconstructable highly comminuted open fracture	LPL	Hind limb amputation	coxofemoral disarticulation	yes	6.24	still alive at 7.5 yo	yes	yes	excellent	no	none	no	excellent	excellent	LPL	Hind limb amputation	2. >1 week to <2 weeks	excellent	no change	better than expected	yes	yes
LIVS	166760	DSH	2	MN	3.75	Trauma	Trauma - bone	trauma: Multiple fractured and luxated digits, absent sensation	RTL	forelimb amputation	forequarter amputation	yes	4.18	still alive at 7 yo	yes	yes	excellent	no	none	no	excellent	excellent	RFL	forelimb amputation	2. >1 week to <2 weeks	excellent	no change	better than expected	yes	yes
LIVS	106134	DSH	1	FS	4.31818	Trauma	Trauma - bone	trauma: Traumatic distal limb amputation from animal trap	RPL	Hind limb amputation	midfemoral amputation	yes	5.75	still alive at 6.75 yo	yes	yes	excellent	no	none	no	excellent	excellent	RPL	Hind limb amputation	3. >2 weeks to <1 month	excellent	improve	better than expected	yes	yes
AVS	64872	Ragdoll	11	FS	4.1	Trauma	Trauma - bone	trauma: Tibiotarsal ankylosis from chronic healed malleolar fractire	RPL	Hind limb amputation	coxofemoral disarticulation	yes	6.13	still alive at 17.5 yo	yes	yes	excellent	no	none	no	excellent	excellent	RPL	Hind limb amputation	3. >2 weeks to <1 month	excellent	no change	as expected	yes	yes
AVS	61912	Siamese	3	MI	3	Trauma	Trauma - bone	trauma: Open ulnar fracture and caudal luxation radial head Monteggia Type II	LTL	forelimb amputation	forequarter amputation	No	5	8 yo/ attacked by neighbor dog (2 years ago)	yes	yes	excellent	no	none	no	excellent	excellent	LTL	forelimb amputation	3. >2 weeks to <1 month	excellent	no change	as expected	yes	yes
PUVTH	775075	DSH	5.08	FS	5.44	Trauma	Trauma - bone	trauma: Multiple comminuted fractures of right metatarsals	LPL	Hind limb amputation	midfemoral amputation	yes	3.06	still alive at 8 yo	yes	yes	excellent	no	none	no	excellent	excellent	LPL	Hind limb amputation	3. >2 weeks to <1 month	excellent	improve	as expected	yes	yes
AVS	93738	DSH	0.166667	FI	0.7	Trauma	Trauma - bone	trauma: Femoral Salter Harris type 2 fracture and sciatic infarction w devitalization of distal limb	RPL	Hind limb amputation	coxofemoral disarticulation	Yes	2.02	still alive at 2 yo	yes	yes	excellent	no	none	no	excellent	excellent	RPL	Hind limb amputation	4. >1 month to <3months	excellent	no change	better than expected	yes	yes
LIVS	139200	DSH	3	MN	8.34091	Trauma	Trauma - bone	trauma: Open fracture	RPL	Hind limb amputation	coxofemoral disarticulation	yes	7.75	still alive at 10.75 yo	yes	yes	excellent	no	none	no	good	good	RPL	Hind limb amputation	2. >1 week to <2 weeks	excellent	no change	better than expected	yes	yes
LIVS	152374	DSH	11.9	MN	5.40909	Trauma	Trauma - bone	trauma: Nonreconstructable highly comminuted fracture	RPL	Hind limb amputation	coxofemoral disarticulation	No	1.93	13.83 yo / euthanized due to adrenal / gastric disease	yes	yes	good	no	major balance difficulty	no	good	good	RPL	Hind limb amputation	5. >3 months to never	good	no change	better than expected	yes	yes
LIVS	165218	DSH	13	FS	3.51364	Trauma	Trauma - bone	trauma: Multiple fractures	LTL	forelimb amputation	forequarter amputation	yes	4.35	still at 17.33 yo	yes	yes	excellent	yes	minor incisional pain	yes	excellent	excellent	LTL	forelimb amputation	2. >1 week to <2 weeks	excellent	no change	as expected	yes	yes
PUVTH	791984	DLH	14	MN	5.95	Trauma	Trauma - bone	trauma: Stepped on by horse/ irregular transverse fractures of mid diaphyses of 2-5 MTP with proximocaudomedial displacement and lateral angulation of distal segments	LPL	Hind limb amputation	coxofemoral disarticulation	Yes	0.35	still alive at 14.5 yo	yes	yes	excellent	yes	minor incisional pain	yes	excellent	excellent	LPL	Hind limb amputation	3. >2 weeks to <1 month	excellent	improve	as expected	yes	yes
AVS	96786	DSH	4	MN	4.5	Trauma	Trauma - bone	trauma: Nonunion; Chronic non-union metacarpal fractures	RTL	forelimb amputation	forequarter amputation	Yes	1.6	still alive at 6 yo	yes	yes	excellent	yes	minor depressed behavior	no	excellent	excellent	RTL	forelimb amputation	4. >1 month to <3months	excellent	worse	as expected	yes	yes
AVS	52003	DSH	10	FS	3.6	Trauma	Trauma - bone	trauma: Chronic non-union tibial fracture tarsal wound infection	RPL	Hind limb amputation	coxofemoral disarticulation	Yes	8.22	still alive at 18 yo	yes	yes	excellent	yes	minor balance difficulty	no	good	good	RPL	Hind limb amputation	2. >1 week to <2 weeks	excellent	no change	better than expected	yes	yes
LIVS	148470	Siamese	2	FS	2.72727	Trauma	Trauma - bone	trauma: Traumatic nonreconstructable highly comminuted fracture	LPL	Hind limb amputation	coxofemoral disarticulation	yes	6.47	still alive at 8.5 yo	yes	yes	excellent	yes	minor balance difficulty	no	good	good	LPL	Hind limb amputation	3. >2 weeks to <1 month	excellent	no change	as expected	yes	yes
LIVS	158820	DSH	10	MN	4.90909	Trauma	Trauma - bone	trauma: Open fracture 6 d old, tarsal luxation	LPL	Hind limb amputation	coxofemoral disarticulation	No	0.83	10.83 yo / Euthanized due to thoracic carcinomatosis -	yes	yes	excellent	yes	minor incisional pain	yes	good	good	LPL	Hind limb amputation	3. >2 weeks to <1 month	good	no change	as expected	yes	yes
LIVS	94044	Russian Blue	18	FS	5	Trauma	Trauma - bone	trauma: Tarsal fracture / degloving injury	RPL	Hind limb amputation	coxofemoral disarticulation	No	3	21 yo / euthanaized due to renal failure	yes	yes	excellent	yes	major balance difficulty	yes	fair	poor	RPL	Hind limb amputation	5. >3 months to never	good	no change	better than expected	yes	yes
AVS	58203	DSH	0.833333	MN	3.6	Trauma	Trauma - peripheral neuropathy	trauma: No deep pain on right pelvic limb; HBC	RPL	Hind limb amputation	coxofemoral disarticulation	yes	7.76	still alive at 8 yo	yes	yes	excellent	yes	minor balance difficulty	no	good	good	RPL	Hind limb amputation	2. >1 week to <2 weeks	excellent	no change	better than expected	yes	yes
PUVTH	763433	DSH	1.92	FS	3.33	Trauma	Trauma - soft tissue	trauma: Right forelimb maceration	RTL	forelimb amputation	forequarter amputation	Yes	4.93	still alive at 7 yo	no	no	good	yes	minor balance difficulty	no	good	good	RTL	forelimb amputation	3. >2 weeks to <1 month	fair	improve	mildly worse than expected	yes	depends
AVS	89303	DSH	9	MN	4.7	Trauma	Trauma - soft tissue	trauma: Devitalization manus and antebrachium	LTL	forelimb amputation	forequarter amputation	yes	2.4	still alive at 12.5 yo	yes	yes	excellent	yes	minor depressed behavior	no	good	good	LTL	forelimb amputation	3. >2 weeks to <1 month	good	no change	as expected	yes	yes
AVS	75833	DLH	13	MN	5	Vascular	Vascular	vascular: Right forelimb thromboembolism	RTL	forelimb amputation	forequarter amputation	Yes	4.7	still alive at 17 yo	yes	yes	excellent	yes	minor depressed behavior	no	good	excellent	RTL	forelimb amputation	4. >1 month to <3months	excellent	no change	as expected	yes	yes
																			*Minor vs. Major determined by owner
															4.48														2009-02-18
																													1991-06-25
